# Supplementary material for: Biochemistry and Molecular Basis of Intracellular Flavonoid Transport in Plants
Source: Plants (Basel). 2022 Apr 1;11(7):963. doi: 10.3390/plants11070963 (PMC9002769; doi:10.3390/plants11070963)
Supplement: Supplementary file 1 [file plants-11-00963-s001.zip]

Archive with 1 entries (1 files):
- plants-1651573-supplementary.pdf
